# Supplementary material for: Association of lymphocyte count and serum albumin concentration with telomere length in Chinese sanitation workers
Source: PLoS One. 2024 Oct 10;19(10):e0311736. doi: 10.1371/journal.pone.0311736 (PMC11469611; doi:10.1371/journal.pone.0311736)
Supplement: S1 Table — (XLSX) [file pone.0311736.s001.xlsx]

## Sheet: Sheet1
		Sanitation worker data
id	group	age	gender	nation	Smoking status	Physical activity	Three basic meals	Educational attainment	Marital status	Weekly working hours	Sleep duration	BMI	T/S_ratio	ALB	SII	PLR	NLR	LYM
1	sanitation worker	42	male	Han Chinese	never /occasional	Yes	regularly	< High school	Married	≥ 48 hours	9	19.49	3.45679	47	1057.17	244.715	3.5122	1.23
2	sanitation worker	57	male	Han Chinese	never /occasional	Yes	regularly	< High school	Married	≥ 48 hours	6.95	27.06	3.81443	48	415.551	155.056	3.01124	0.89
3	sanitation worker	46	male	Han Chinese	never /occasional	Yes	regularly	< High school	Married	≥ 48 hours	8	26.18	1.4828	44	444.874	91.1628	2.26977	2.15
4	sanitation worker	46	male	Han Chinese	never /occasional	Yes	irregularly	≥ High school	Married	≥ 48 hours	7.5	25.4	0.602707	44	345.692	107.692	1.76374	1.82
5	sanitation worker	54	male	Han Chinese	never /occasional	No	irregularly	≥ High school	Married	< 48hours	5.02	23.05	0.796695	41	539.323	172.308	2.40769	1.3
6	sanitation worker	55	male	Han Chinese	previous	No	irregularly	< High school	Married	< 48hours	8.05	24.84	0.961382	43	814.366	207.746	2.76056	1.42
7	sanitation worker	54	male	Han Chinese	never /occasional	No	regularly	< High school	Married	< 48hours	6.83	22.22	1.0104	47	1386.99	382.09	5.41791	0.67
8	sanitation worker	40	male	Han Chinese	never /occasional	Yes	regularly	< High school	Married	< 48hours	7.5	28.06	1.25537	45	746.514	156.831	2.60109	1.83
9	sanitation worker	52	male	Han Chinese	never /occasional	No	irregularly	< High school	Married	< 48hours	6	23.42	0.515708	48	254.193	84.1699	1.16602	2.59
10	sanitation worker	47	male	Han Chinese	never /occasional	Yes	regularly	< High school	Married	< 48hours	8	27.1	0.416984	44	548.27	132.432	1.39865	2.96
11	sanitation worker	54	male	Han Chinese	never /occasional	Yes	regularly	< High school	Married	< 48hours	7.07	17.63	0.980258	45	658.327	176.97	2.25455	1.65
12	sanitation worker	46	male	Han Chinese	never /occasional	Yes	regularly	< High school	Married	≥ 48 hours	6.5	26.04	2.5572	48	565.091	144.156	2.54545	1.54
13	sanitation worker	49	male	Han Chinese	never /occasional	No	regularly	< High school	Married	< 48hours	8	23.81	2.22269	53	650.167	195.833	2.30556	1.44
14	sanitation worker	41	male	Han Chinese	never /occasional	No	regularly	≥ High school	Married	< 48hours	8	25.68	1.36854	49	470.243	85.8108	1.85135	2.96
15	sanitation worker	54	male	Han Chinese	never /occasional	Yes	regularly	< High school	Married	< 48hours	8	28.67	1.50029	42	402.619	107.08	1.10914	3.39
16	sanitation worker	58	male	Han Chinese	never /occasional	No	regularly	< High school	Married	< 48hours	6	23.84	0.51406	48	232.466	57.8275	1.28435	3.13
17	sanitation worker	59	male	Han Chinese	never /occasional	Yes	regularly	< High school	Married	< 48hours	5.03	24.77	1.15937	45	521.589	104.737	2.62105	1.9
18	sanitation worker	48	male	Han Chinese	never /occasional	Yes	regularly	< High school	Married	< 48hours	6.5	22.41	0.492217	44	340.083	110.059	1.8284	1.69
19	sanitation worker	59	male	Han Chinese	never /occasional	Yes	regularly	< High school	Married	≥ 48 hours	7.03	21.88	1.8203	46	740.188	163.758	3.03356	1.49
20	sanitation worker	55	male	Han Chinese	never /occasional	No	regularly	< High school	Married	< 48hours	7	23.23	1.10115	47	885.381	184.071	4.25664	1.13
21	sanitation worker	53	male	Han Chinese	never /occasional	Yes	regularly	≥ High school	Married	≥ 48 hours	7.5	26.53	1.91613	47	555.866	136.242	2.73826	1.49
22	sanitation worker	57	male	Han Chinese	never /occasional	Yes	irregularly	< High school	Married	< 48hours	7.6	19.88	1.15497	44	958.286	136.508	3.71429	1.89
23	sanitation worker	46	male	Han Chinese	previous	Yes	regularly	< High school	Married	≥ 48 hours	7.02	30.09	1.16338	49	495.389	106.079	1.41945	3.29
24	sanitation worker	57	male	Han Chinese	never /occasional	Yes	irregularly	< High school	Married	≥ 48 hours	6.17	23.42	1.60829	48	782.204	141.447	3.63816	1.52
25	sanitation worker	51	male	Han Chinese	never /occasional	No	regularly	< High school	Married	≥ 48 hours	7.45	20.96	0.530538	45	953.882	177.632	3.53289	1.52
26	sanitation worker	53	male	Han Chinese	never /occasional	No	regularly	< High school	Married	< 48hours	6.12	24.49	0.98121	49	417.298	128.796	1.69634	1.91
27	sanitation worker	59	male	Han Chinese	never /occasional	Yes	regularly	< High school	Married	≥ 48 hours	7.03	20.45	1.07405	47	532.589	117.829	3.50388	1.29
28	sanitation worker	51	male	Han Chinese	never /occasional	Yes	regularly	< High school	Married	< 48hours	8.13	20.94	0.432289	45	729.078	201.961	2.35948	1.53
29	sanitation worker	51	male	Han Chinese	never /occasional	Yes	regularly	< High school	Married	≥ 48 hours	2.02	23.88	1.53808	46	579.348	151.266	2.42405	1.58
30	sanitation worker	53	male	Han Chinese	never /occasional	Yes	regularly	< High school	Married	< 48hours	11	28.93	0.567868	43	515.667	144.444	1.98333	1.8
31	sanitation worker	59	male	Han Chinese	never /occasional	Yes	irregularly	< High school	Married	≥ 48 hours	7.33	22.04	0.403233	45	632.316	200.735	2.31618	1.36
32	sanitation worker	57	male	Han Chinese	previous	No	irregularly	< High school	Married	≥ 48 hours	6.17	24.68	0.390103	43	735.018	149.091	2.98788	1.65
33	sanitation worker	54	male	Han Chinese	never /occasional	Yes	regularly	< High school	Married	≥ 48 hours	5.93	22.59	1.25027	48	354.888	118.692	1.3972	2.14
34	sanitation worker	42	male	Han Chinese	never /occasional	No	irregularly	< High school	Married	< 48hours	7.17	23.95	0.366181	43	500.734	95.1965	2.29694	2.29
35	sanitation worker	50	male	Han Chinese	never /occasional	No	irregularly	≥ High school	Married	< 48hours	7	22.77	0.996668	50	344.224	101.242	2.1118	1.61
36	sanitation worker	48	male	Han Chinese	never /occasional	Yes	regularly	< High school	Married	< 48hours	6.92	26.22	0.727675	46	825.006	171.519	3.0443	1.58
37	sanitation worker	58	male	Han Chinese	never /occasional	No	irregularly	< High school	Married	< 48hours	6	20.2	1.70419	51	1332.21	389.535	3.97674	0.86
38	sanitation worker	50	male	Han Chinese	never /occasional	Yes	regularly	< High school	Married	≥ 48 hours	7	18.34	0.839845	46	416.62	131.013	2.01266	1.58
39	sanitation worker	40	male	Han Chinese	never /occasional	Yes	regularly	< High school	Married	≥ 48 hours	4.05	35.11	0.396368	44	287.7	70	1.95714	2.1
40	sanitation worker	56	male	Han Chinese	never /occasional	Yes	regularly	< High school	Married	≥ 48 hours	5.03	20.32	0.511074	42	271.37	75.5906	1.41339	2.54
41	sanitation worker	53	male	Han Chinese	never /occasional	No	regularly	< High school	Married	< 48hours	6.97	23.39	1.31757	46	990.847	218.248	3.31387	1.37
42	sanitation worker	44	male	Han Chinese	never /occasional	No	irregularly	< High school	Married	< 48hours	5.83	24.52	1.50948	47	282.115	90.4215	1.1954	2.61
43	sanitation worker	56	male	Han Chinese	never /occasional	No	regularly	< High school	Married	< 48hours	7	20.76	2.23536	43	631.587	233.058	2.23967	1.21
44	sanitation worker	57	male	Han Chinese	previous	Yes	regularly	< High school	Married	≥ 48 hours	8	28.13	1.20058	46	536.964	115.228	2.36548	1.97
45	sanitation worker	50	male	Han Chinese	never /occasional	Yes	irregularly	< High school	Married	< 48hours	6.5	24.09	1.83285	46	760.966	124.138	2.11379	2.9
46	sanitation worker	53	male	Han Chinese	never /occasional	Yes	irregularly	< High school	Married	< 48hours	5.25	23.56	1.36068	46	589.041	137.949	2.18974	1.95
47	sanitation worker	58	male	Han Chinese	never /occasional	Yes	irregularly	≥ High school	Married	< 48hours	5.75	26.5	1.72159	46	498.631	123.423	1.81982	2.22
48	sanitation worker	56	male	Han Chinese	never /occasional	Yes	regularly	< High school	Married	< 48hours	6	22.58	0.11374	48	595.188	192.617	2.07383	1.49
49	sanitation worker	57	male	Han Chinese	never /occasional	No	irregularly	≥ High school	Married	< 48hours	7.35	20.96	0.551516	45	644.331	192.913	2.62992	1.27
50	sanitation worker	59	male	Han Chinese	previous	No	irregularly	< High school	Married	< 48hours	6.68	27.06	0.955333	46	776.476	208.73	2.95238	1.26
51	sanitation worker	48	male	Han Chinese	previous	No	regularly	< High school	Married	≥ 48 hours	6.62	24.61	0.436396	50	440.583	112.681	1.41667	2.76
52	sanitation worker	57	male	Han Chinese	never /occasional	Yes	irregularly	< High school	Married	< 48hours	6	26.22	1.43995	43	1590.42	305.263	5.48421	0.95
53	sanitation worker	59	male	Han Chinese	never /occasional	No	irregularly	< High school	Married	< 48hours	6	20.58	2.10117	50	676.421	178.947	2.84211	1.33
54	sanitation worker	52	male	Han Chinese	previous	Yes	irregularly	≥ High school	Married	< 48hours	5.5	24.34	0.929456	45	1228.25	212.5	6.02083	0.96
55	sanitation worker	53	male	Han Chinese	never /occasional	Yes	irregularly	≥ High school	Married	< 48hours	6.5	23.03	1.72647	47	503.42	121.893	2.44379	1.69
56	sanitation worker	59	male	Han Chinese	never /occasional	No	regularly	< High school	Married	≥ 48 hours	6	21.01	1.9453	45	1585.23	205.607	7.20561	1.07
57	sanitation worker	58	male	Han Chinese	previous	No	regularly	< High school	Married	< 48hours	7.13	20.2	0.665587	44	400	78.125	1.77778	2.88
58	sanitation worker	51	male	Han Chinese	previous	No	irregularly	< High school	Married	< 48hours	8.13	25.95	2.06537	44	322.479	91.0959	2.42466	1.46
59	sanitation worker	59	male	Han Chinese	never /occasional	No	regularly	< High school	Married	< 48hours	6	27.22	1.2801	44	468.392	137.762	2.37762	1.43
60	sanitation worker	58	male	Han Chinese	never /occasional	No	regularly	< High school	Married	≥ 48 hours	4	20.7	0.75981	44	520.176	158.108	4.44595	0.74
61	sanitation worker	58	male	Han Chinese	previous	Yes	irregularly	< High school	other	< 48hours	8.07	24.39	0.78987	44	513.413	151.449	2.45652	1.38
62	sanitation worker	55	male	Han Chinese	never /occasional	No	irregularly	< High school	Married	≥ 48 hours	5	21.97	1.00257	44	294.4	92	1.6	2
63	sanitation worker	47	male	Han Chinese	never /occasional	Yes	regularly	< High school	Married	< 48hours	3.3	28.33	1.23353	46	1308.35	146.512	4.15349	2.15
64	sanitation worker	45	male	Han Chinese	never /occasional	No	regularly	< High school	other	< 48hours	5	24.9	2.4474	45	465.97	107.614	2.19797	1.97
65	sanitation worker	52	male	Han Chinese	never /occasional	No	regularly	< High school	Married	< 48hours	7.93	25.78	1.06072	47	438.953	112.264	1.84434	2.12
66	sanitation worker	55	male	Han Chinese	never /occasional	No	regularly	< High school	Married	< 48hours	11	24.03	0.747033	54	738.295	177.049	2.27869	1.83
67	sanitation worker	40	male	Han Chinese	never /occasional	Yes	irregularly	< High school	Married	< 48hours	9.33	22.49	0.383877	49	350.227	101.515	1.74242	1.98
68	sanitation worker	49	male	Han Chinese	previous	No	regularly	< High school	Married	< 48hours	5.5	23.07	1.13715	43	511.447	111.184	3.02632	1.52
69	sanitation worker	57	male	Han Chinese	never /occasional	Yes	regularly	< High school	Married	≥ 48 hours	8	25.39	1.07181	48	461.667	90.5229	1.66667	3.06
70	sanitation worker	55	male	Han Chinese	never /occasional	Yes	regularly	< High school	Married	≥ 48 hours	5.33	27.94	1.56827	42	373.333	133.333	1.86667	1.5
71	sanitation worker	59	male	Han Chinese	never /occasional	No	regularly	< High school	Married	< 48hours	4.5	26.95	3.53119	35	229.5	84.375	2.83333	0.96
72	sanitation worker	48	male	Han Chinese	never /occasional	No	regularly	< High school	Married	< 48hours	7	20.32	1.77546	46	477.435	93.2489	2.16034	2.37
73	sanitation worker	55	male	Han Chinese	never /occasional	No	regularly	< High school	Married	≥ 48 hours	8	22.31	0.436424	45	1708.65	294.595	5.22523	1.11
74	sanitation worker	53	male	Han Chinese	never /occasional	Yes	regularly	< High school	Married	< 48hours	6	20.31	1.77139	48	1932.57	351.376	5.04587	1.09
75	sanitation worker	56	male	Han Chinese	never /occasional	Yes	irregularly	≥ High school	Married	< 48hours	5.08	20.08	1.28094	41	308.679	102.551	1.53571	1.96
76	sanitation worker	57	male	Han Chinese	never /occasional	Yes	irregularly	< High school	Married	< 48hours	6	28.37	0.850407	48	992.314	165.939	2.61135	2.29
77	sanitation worker	46	male	Han Chinese	previous	Yes	irregularly	≥ High school	Married	< 48hours	4.17	23.84	2.32719	51	455.629	132.45	2.27815	1.51
78	sanitation worker	56	male	Han Chinese	never /occasional	No	regularly	< High school	Married	< 48hours	7.13	25.39	0.96015	48	795.623	153.892	3.09581	1.67
79	sanitation worker	44	male	Han Chinese	never /occasional	No	regularly	< High school	Married	< 48hours	5	25.46	2.56919	51	520.579	119.126	2.38798	1.83
80	sanitation worker	55	male	Han Chinese	never /occasional	Yes	irregularly	< High school	Married	≥ 48 hours	7.12	21.88	1.45871	48	277.443	119.588	1.19588	1.94
