# Supplementary material for: Association of lymphocyte count and serum albumin concentration with telomere length in Chinese sanitation workers
Source: PLoS One. 2024 Oct 10;19(10):e0311736. doi: 10.1371/journal.pone.0311736 (PMC11469611; doi:10.1371/journal.pone.0311736)
Supplement: S2 Table — (XLSX) [file pone.0311736.s002.xlsx]

## Sheet: Sheet1
Control group data
id	group	age	gender	nation	Smoking status	Physical activity	Three basic meals	Educational attainment	Marital status	Weekly working hours	Sleep duration	BMI	T/S_ratio	ALB	SII	PLR	NLR	LYM
1	control	54	male	Han Chinese	previous	Yes	regularly	≥ High school	Married	< 48hours	7	22.32	1.36827	49	262.105	124.812	1.57895	1.33
2	control	50	male	Han Chinese	previous	No	irregularly	≥ High school	Married	≥ 48 hours	6.5	23.36	1.30717	50	328	88.8889	1.13889	3.24
3	control	56	male	Han Chinese	never /occasional	Yes	irregularly	≥ High school	Married	< 48hours	9	24.22	0.887381	47	570.207	137.069	1.7931	2.32
4	control	49	male	Han Chinese	never /occasional	Yes	irregularly	≥ High school	Married	≥ 48 hours	7	22.2	1.40164	44	349.832	117.788	1.42788	2.08
5	control	53	male	Han Chinese	previous	Yes	irregularly	≥ High school	Married	≥ 48 hours	6.25	23.36	3.23738	47	474.124	140.69	2.32414	1.45
6	control	53	male	Han Chinese	never /occasional	Yes	irregularly	≥ High school	Married	< 48hours	7.25	24.17	1.80323	49	792.335	133.84	2.25095	2.63
7	control	52	male	Han Chinese	previous	No	irregularly	≥ High school	Married	≥ 48 hours	7.75	27.25	2.05418	42	246.077	66.5072	0.885167	4.18
8	control	53	male	Han Chinese	previous	Yes	irregularly	≥ High school	Married	< 48hours	7.17	27.68	2.30109	47	452.87	104.348	2.09662	2.07
9	control	56	male	Han Chinese	previous	No	irregularly	≥ High school	Married	< 48hours	6.92	25.99	2.12441	50	307.087	116.763	1.52023	1.73
10	control	50	male	Han Chinese	never /occasional	Yes	regularly	≥ High school	Married	≥ 48 hours	7.07	22.46	2.54408	48	483.622	124.324	1.75225	2.22
11	control	51	male	Han Chinese	never /occasional	Yes	irregularly	≥ High school	Married	≥ 48 hours	7	21.61	1.61275	46	393.267	113.333	1.92778	1.8
12	control	58	male	Han Chinese	previous	No	regularly	≥ High school	Married	≥ 48 hours	6.05	23.67	1.21822	49	433.338	122.759	2.43448	1.45
13	control	53	male	Han Chinese	never /occasional	Yes	regularly	≥ High school	Married	< 48hours	6.98	22.06	1.84093	46	1546.75	295.181	6.31325	0.83
14	control	42	male	Han Chinese	never /occasional	Yes	regularly	≥ High school	Married	≥ 48 hours	6.5	24.8	1.52277	50	558	183.553	2	1.52
15	control	48	male	Han Chinese	never /occasional	Yes	irregularly	≥ High school	Married	< 48hours	7.83	23.23	1.27529	51	339.745	118.792	1.91946	1.49
16	control	44	male	Han Chinese	never /occasional	Yes	irregularly	< High school	Married	< 48hours	5.07	24.49	1.15748	48	437.549	131.792	1.91908	1.73
17	control	50	male	Han Chinese	previous	Yes	regularly	≥ High school	Married	≥ 48 hours	7.17	23.42	1.87586	47	330.089	94.0426	1.49362	2.35
18	control	56	male	Han Chinese	never /occasional	Yes	irregularly	≥ High school	Married	< 48hours	8	24.8	1.4666	46	361.465	159.236	1.44586	1.57
19	control	59	male	Han Chinese	never /occasional	Yes	irregularly	≥ High school	Married	< 48hours	10.17	22.04	1.35543	47	580.779	139.61	2.7013	1.54
20	control	59	male	Han Chinese	previous	Yes	irregularly	≥ High school	Married	≥ 48 hours	7.18	25.77	1.24385	54	289.143	73.0159	1.57143	2.52
21	control	53	male	Han Chinese	never /occasional	Yes	regularly	≥ High school	Married	≥ 48 hours	3.03	24.8	0.831808	47	404.975	105.738	1.56967	2.44
22	control	53	male	Han Chinese	never /occasional	Yes	irregularly	≥ High school	Married	≥ 48 hours	7.17	25.95	1.07468	46	658.962	172.956	2.39623	1.59
23	control	54	male	Han Chinese	never /occasional	No	irregularly	≥ High school	Married	≥ 48 hours	7.5	28.4	1.46301	48	203.995	85.3535	1.20707	1.98
24	control	50	male	Han Chinese	never /occasional	Yes	regularly	≥ High school	Married	< 48hours	7	21.8	1.73073	46	431.38	173.944	1.74648	1.42
25	control	58	male	Han Chinese	previous	Yes	irregularly	≥ High school	Married	< 48hours	6.2	27.55	1.73221	50	620.818	168.243	2.49324	1.48
26	control	56	male	Han Chinese	previous	Yes	irregularly	≥ High school	Married	< 48hours	6	27.34	1.13398	46	512.506	101.688	2.12658	2.37
27	control	57	male	Han Chinese	never /occasional	Yes	irregularly	≥ High school	Married	≥ 48 hours	7	25.71	1.48638	47	244.43	81.749	1.13688	2.63
28	control	52	male	Han Chinese	never /occasional	Yes	regularly	< High school	Married	≥ 48 hours	8.05	23.15	1.29658	45	368.72	126.708	1.80745	1.61
29	control	43	male	Han Chinese	never /occasional	No	irregularly	≥ High school	Married	< 48hours	6.22	27.76	1.21925	49	359.027	110.811	1.25097	2.59
30	control	48	male	Han Chinese	never /occasional	Yes	irregularly	≥ High school	Married	< 48hours	6.48	27.04	1.66068	50	426.821	132.143	1.92262	1.68
31	control	52	male	Han Chinese	never /occasional	No	irregularly	≥ High school	Married	< 48hours	9.62	21.51	1.06105	47	726.191	166.176	3.21324	1.36
32	control	55	male	Han Chinese	never /occasional	Yes	irregularly	≥ High school	Married	< 48hours	7	23.38	1.52014	46	949.141	234.356	2.48466	1.63
33	control	49	male	Han Chinese	never /occasional	Yes	irregularly	≥ High school	Married	< 48hours	6.5	21.51	1.33211	49	436.618	162.312	1.35176	1.99
34	control	44	male	Han Chinese	never /occasional	Yes	irregularly	< High school	Married	≥ 48 hours	5.92	21.97	1.13455	47	506.318	106.818	2.69318	1.76
35	control	45	male	Han Chinese	never /occasional	Yes	irregularly	≥ High school	other	≥ 48 hours	7	22.49	1.9457	48	138.513	56.5359	0.800654	3.06
36	control	46	male	Han Chinese	previous	Yes	regularly	< High school	Married	≥ 48 hours	6.03	19.92	2.69394	51	295.92	108	1.82667	1.5
37	control	49	male	Han Chinese	never /occasional	Yes	irregularly	< High school	Married	< 48hours	7	26.26	1.32025	44	287.742	116.495	1.2732	1.94
38	control	50	male	Han Chinese	previous	Yes	irregularly	≥ High school	Married	< 48hours	5.02	25.95	1.46149	46	764.116	215.244	2.16463	1.64
39	control	50	male	Han Chinese	never /occasional	Yes	regularly	≥ High school	Married	≥ 48 hours	7	24.57	1.75384	50	306.952	102.66	1.59043	1.88
40	control	54	male	Han Chinese	never /occasional	Yes	irregularly	< High school	Married	< 48hours	4	27.55	1.1699	46	351.538	100.727	1.26909	2.75
41	control	48	male	Han Chinese	previous	No	irregularly	≥ High school	Married	< 48hours	5.17	23.03	1.95949	48	346.304	97.8261	1.53913	2.3
42	control	49	male	Han Chinese	never /occasional	Yes	irregularly	≥ High school	Married	< 48hours	6.2	25.83	2.57673	45	503.455	236.364	1.76033	1.21
43	control	50	male	Han Chinese	never /occasional	No	irregularly	≥ High school	other	< 48hours	6.5	27.06	2.48318	45	746.925	172.5	2.165	2
44	control	54	male	Han Chinese	never /occasional	Yes	irregularly	≥ High school	Married	≥ 48 hours	7.17	28.63	1.46537	46	508.885	194.231	1.25962	2.08
45	control	49	male	Han Chinese	never /occasional	Yes	irregularly	< High school	Married	≥ 48 hours	7.5	22.04	2.75931	45	395.186	114.216	1.69608	2.04
46	control	40	male	Han Chinese	never /occasional	Yes	regularly	≥ High school	Married	< 48hours	6.67	25.54	2.26589	44	422.617	130.841	1.50935	2.14
47	control	53	male	Han Chinese	never /occasional	No	irregularly	≥ High school	Married	< 48hours	7.18	25.95	2.17496	49	372.716	139.594	1.35533	1.97
48	control	50	male	Han Chinese	never /occasional	Yes	irregularly	≥ High school	Married	< 48hours	6	22.66	1.60973	49	431.216	115.918	1.51837	2.45
49	control	48	male	Han Chinese	previous	Yes	regularly	≥ High school	Married	≥ 48 hours	7	23.03	1.45922	43	424.065	116.822	1.69626	2.14
50	control	53	male	Han Chinese	previous	Yes	irregularly	≥ High school	Married	≥ 48 hours	7	20.53	1.07949	45	221.302	100.592	1.30178	1.69
51	control	47	male	Han Chinese	never /occasional	Yes	irregularly	≥ High school	Married	< 48hours	7.17	27.04	1.42447	53	499.899	147.899	2.84034	1.19
52	control	45	male	Han Chinese	never /occasional	Yes	regularly	< High school	Married	< 48hours	6	22.49	1.80715	51	372.627	119.816	1.43318	2.17
53	control	42	male	Han Chinese	previous	Yes	regularly	≥ High school	Married	< 48hours	7	26.51	1.36827	51	278.813	98.1735	1.2968	2.19
54	control	55	male	Han Chinese	never /occasional	No	irregularly	≥ High school	Married	< 48hours	6.92	25.4	0.795159	45	329.202	110.101	1.5101	1.98
55	control	48	male	Han Chinese	previous	Yes	irregularly	≥ High school	Married	< 48hours	5.45	22.49	0.891747	49	513.317	83.6022	1.65054	3.72
56	control	48	male	Han Chinese	never /occasional	No	irregularly	≥ High school	Married	≥ 48 hours	6.5	21.05	1.87985	48	503.623	134.3	1.81159	2.07
57	control	53	male	Han Chinese	never /occasional	Yes	irregularly	≥ High school	Married	< 48hours	6	29.73	1.92243	48	502.209	123.697	1.92417	2.11
58	control	51	male	Han Chinese	never /occasional	Yes	irregularly	≥ High school	Married	< 48hours	5.5	28.73	1.35362	50	378.058	92.8889	1.80889	2.25
59	control	51	male	Han Chinese	previous	Yes	irregularly	< High school	Married	< 48hours	5	27.1	1.07685	50	373.567	146.497	1.6242	1.57
60	control	50	male	Han Chinese	never /occasional	Yes	irregularly	≥ High school	Married	< 48hours	7	23.14	0.621423	45	224	145.455	1.55556	0.99
61	control	58	male	Han Chinese	never /occasional	Yes	regularly	≥ High school	Married	≥ 48 hours	7	28.41	2.09544	45	340.935	89.7196	1.1838	3.21
62	control	58	male	Han Chinese	never /occasional	Yes	irregularly	≥ High school	Married	< 48hours	7.33	27.55	0.668969	46	240.184	66.3492	1.14921	3.15
63	control	56	male	Han Chinese	previous	Yes	irregularly	< High school	Married	< 48hours	6.07	23.66	1.80533	48	348.939	178.03	1.48485	1.32
64	control	54	male	Han Chinese	never /occasional	Yes	irregularly	≥ High school	Married	< 48hours	7.17	24.45	1.03146	47	418.805	90.6504	1.87805	2.46
65	control	53	male	Han Chinese	never /occasional	Yes	regularly	< High school	Married	≥ 48 hours	7.5	34.89	1.5773	48	609.393	134.821	2.01786	2.24
66	control	53	male	Han Chinese	never /occasional	Yes	irregularly	≥ High school	Married	< 48hours	7	21.45	2.35778	50	187.771	84.5815	0.977974	2.27
67	control	55	male	Han Chinese	previous	Yes	irregularly	≥ High school	Married	< 48hours	5.92	20.66	1.68263	46	278.2	79.2593	1.3	2.7
68	control	54	male	Han Chinese	never /occasional	Yes	irregularly	≥ High school	Married	< 48hours	7	26.33	2.2092	48	511.748	119.847	3.25954	1.31
69	control	57	male	Han Chinese	never /occasional	Yes	regularly	≥ High school	Married	≥ 48 hours	10.1	24.22	1.79171	44	832.012	186.55	2.60819	1.71
70	control	54	male	Han Chinese	previous	Yes	irregularly	< High school	Married	≥ 48 hours	7.08	24.49	2.76533	50	701.893	138.168	3.87786	1.31
71	control	58	male	Han Chinese	never /occasional	Yes	regularly	≥ High school	other	≥ 48 hours	6.35	21.01	1.00758	42	440.416	93.5065	3.05844	1.54
72	control	57	male	Han Chinese	never /occasional	No	irregularly	≥ High school	Married	< 48hours	6.17	22.6	1.13844	49	489.223	101.079	1.74101	2.78
73	control	55	male	Han Chinese	previous	Yes	regularly	< High school	other	≥ 48 hours	6.5	23.04	1.79323	47	430.375	137.5	2.17361	1.44
74	control	54	male	Han Chinese	never /occasional	No	irregularly	< High school	Married	< 48hours	6.33	25.06	1.6946	46	225.462	42.7822	1.3832	3.81
75	control	54	male	Han Chinese	previous	Yes	irregularly	≥ High school	Married	≥ 48 hours	7	28.39	1.61346	43	623.766	108.293	2.80976	2.05
76	control	56	male	Han Chinese	never /occasional	Yes	irregularly	< High school	Married	≥ 48 hours	7	29.41	2.0857	45	411.842	96.904	1.31579	3.23
77	control	54	male	Han Chinese	never /occasional	Yes	irregularly	≥ High school	Married	< 48hours	6.33	29.38	1.06215	43	229.954	84.2324	1.13278	2.41
78	control	56	male	Han Chinese	never /occasional	Yes	regularly	≥ High school	Married	≥ 48 hours	8	24.8	1.21008	47	518.265	154.706	1.97059	1.7
79	control	55	male	Han Chinese	never /occasional	Yes	regularly	< High school	Married	≥ 48 hours	7.5	26.57	1.25789	48	421.647	167.32	1.64706	1.53
80	control	54	male	Han Chinese	never /occasional	Yes	regularly	≥ High school	Married	< 48hours	7	21.51	1.36933	45	244.364	109.091	1.13131	1.98
